# Supplementary material for: Proteolysis of fibrillin-2 microfibrils is essential for normal skeletal development
Source: eLife. 2022 May 3;11:e71142. doi: 10.7554/eLife.71142 (PMC9064305; doi:10.7554/eLife.71142)
Supplement: Source data 1. [file elife-71142-data1.zip]

Archive with 43 entries (42 files):
- eLife source data/
- eLife source data/Figure 7-source data 1.tif
- __MACOSX/eLife source data/._Figure 7-source data 1.tif
- eLife source data/Figure 7-source data 2.tif
- __MACOSX/eLife source data/._Figure 7-source data 2.tif
- eLife source data/Figure 7-source data 3.tif
- __MACOSX/eLife source data/._Figure 7-source data 3.tif
- eLife source data/.DS_Store
- __MACOSX/eLife source data/._.DS_Store
- eLife source data/Figure 7-source data 4.tif
- __MACOSX/eLife source data/._Figure 7-source data 4.tif
- eLife source data/Figure 1-source data 4.tif
- __MACOSX/eLife source data/._Figure 1-source data 4.tif
- eLife source data/Figure 1-source data 5.tif
- __MACOSX/eLife source data/._Figure 1-source data 5.tif
- eLife source data/Figure 1-source data 7.tif
- __MACOSX/eLife source data/._Figure 1-source data 7.tif
- eLife source data/Figure 1-source data 6.tif
- __MACOSX/eLife source data/._Figure 1-source data 6.tif
- eLife source data/Figure 9-source data 8.tif
- __MACOSX/eLife source data/._Figure 9-source data 8.tif
- eLife source data/Figure 1-source data 2.tif
- __MACOSX/eLife source data/._Figure 1-source data 2.tif
- eLife source data/Figure 1-source data 3.tif
- __MACOSX/eLife source data/._Figure 1-source data 3.tif
- eLife source data/Figure 1-source data 1.tif
- __MACOSX/eLife source data/._Figure 1-source data 1.tif
- eLife source data/Figure 9-source data 7.tif
- __MACOSX/eLife source data/._Figure 9-source data 7.tif
- eLife source data/Figure 9-source data 6.tif
- __MACOSX/eLife source data/._Figure 9-source data 6.tif
- eLife source data/Figure 9-source data 4.tif
- __MACOSX/eLife source data/._Figure 9-source data 4.tif
- eLife source data/Figure 9-source data 5.tif
- __MACOSX/eLife source data/._Figure 9-source data 5.tif
- eLife source data/Figure 9-source data 1.tif
- __MACOSX/eLife source data/._Figure 9-source data 1.tif
- eLife source data/Figure 9-source data 2.tif
- __MACOSX/eLife source data/._Figure 9-source data 2.tif
- eLife source data/Figure 1-source data 8.tif
- __MACOSX/eLife source data/._Figure 1-source data 8.tif
- eLife source data/Figure 9-source data 3.tif
- __MACOSX/eLife source data/._Figure 9-source data 3.tif
